# Supplementary material for: Multi-Omics Analysis Reveals New Insights into Yak Lung Under High-Altitude Adaptation
Source: Animals (Basel). 2026 Jun 8;16(12):1775. doi: 10.3390/ani16121775 (PMC13295351; doi:10.3390/ani16121775)
Supplement: Supplementary file 1 [file animals-16-01775-s001.zip]

Archive with 7 entries (7 files):
- Supplementary Figure S1.tif
- Supplementary Figure S2.tif
- Supplementary Figure S3.tif
- Supplementary Figure S4.png
- Supplementary Figure S5.png
- Supplementary Figure S6.png
- Supplementary Table S1.docx
